# Supplementary material for: Responses in Plant Growth and Root Exudates of Pistia stratiotes under Zn and Cu Stress
Source: Plants (Basel). 2024 Mar 5;13(5):736. doi: 10.3390/plants13050736 (PMC10934204; doi:10.3390/plants13050736)
Supplement: Supplementary file 1 [file plants-13-00736-s001.zip]

Archive with 1 entries (1 files):
- plants-2823816-supplementary.pdf
